# Supplementary material for: Transcriptional and open chromatin analysis of bovine skeletal muscle development by single‐cell sequencing
Source: Cell Prolif. 2023 Mar 1;56(9):e13430. doi: 10.1111/cpr.13430 (PMC10472525; doi:10.1111/cpr.13430)
Supplement: Supplementary file 5 — TABLE S1.Supporting Information. [file CPR-56-e13430-s001.csv]

Cluster	GeneName
1	FAM243A
2	MRPS6
1	TFF2
3	P3H2
4	TPRG1
5	IFNAR2
1	NDUFV3
6	MASP1
3	HUNK
3	IGF2BP2
2	C1H3orf70
2	TSPEAR
1	MAP3K7CL
2	ADAMTS5
3	CYYR1
6	PCBP3
2	APP
1	ATP5PF
3	JAM2
5	MCF2L2
2	S100B
4	RUNX1
2	CHODL
3	COL6A6
3	ROBO2
5	ROBO1
1	NDUFB5
4	GBE1
4	CADM2
3	VGLL3
2	NAALADL2
7	EPHA3
7	NLGN1
3	ECT2
5	EPHA6
4	COL8A1
2	TMEM45A
7	RPL24
2	ALCAM
3	RPL22L1
5	CBLB
5	CLDN11
5	BBX
5	NECTIN3
5	PHLDB2
2	TAGLN3
4	CD200
7	BTLA
3	SMC4
4	LSAMP
4	ARHGAP31
4	KCNAB1
1	COX17
3	FSTL1
1	NDUFB4
2	MME
2	MED12L
1	FAM162A
2	PARP14
1	PFN2
2	ANKUB1
5	WWTR1
2	TM4SF1
2	PLOD2
7	RPL35A
4	PCOLCE2
4	GK5
4	ESYT3
4	EPHB1
5	AMOTL2
3	CDV3
4	TMEM108
4	CPNE4
3	HMGN1
2	MX1
2	APOD
4	MB21D2
3	FGF12
4	HEPH
4	ZC3H12B
2	MTMR8
1	ASB12
7	RPL36A
6	MAOB
4	MAOA
1	MID1IP1
7	NRK
3	KLHL13
2	WDR44
7	KCNE5
7	RPL39
4	CHRDL1
1	NDUFA1
2	PAK3
3	CAPN6
6	DCX
2	GRIA3
5	PLS3
4	TENM1
5	RPS6KA6
6	ENOX2
5	SH3BGRL
3	STK26
5	HS6ST2
2	GPC4
1	SMPX
3	GPC3
2	PLAC1
1	COX7B
2	SH3KBP1
3	SCML2
7	RPS4X
2	NHS
4	REPS2
4	AFF2
8	MAMLD1
4	GPM6B
3	HMGB3
3	TMSB4X
7	KIF4A
3	FRMPD4
5	EDA
3	MID1
1	FUNDC2
2	OPHN1
2	CHST7
1	NDUFB11
7	SSR4
7	RPL10
1	UBL4A
3	SHROOM4
2	KLF8
3	SPHKAP
4	PID1
2	FBXO36
4	IFIH1
7	FAP
3	NCL
3	PTMA
2	NPPC
2	CHRNG
3	FNDC5
5	PKP4
5	CCDC148
3	MARCKSL1
5	KCNJ3
3	GALNT13
1	FABP3
5	CACNB4
2	PTPRU
1	ATP5IF1
3	IFI6
3	SH3BGRL3
3	STMN1
2	CLIC4
6	MYOM3
7	RPL11
3	ID3
1	TCEA3
5	LUZP1
2	OCA2
1	PINK1
2	CAMK2N1
7	PLA2G2A.1
1	LIMS2
2	PAX7
2	RND3
1	SDHB
5	COL5A2
1	HSPB7
2	GTDC1
3	COL3A1
2	GULP1
2	ARHGAP15
5	CALCRL
4	ITGAV
7	NXPH2
4	CXCR4
5	TMEM163
2	MGAT5
4	PDE1A
4	NCKAP5
8	GPR39
7	ITGA4
3	UBE2E3
4	ZNF385B
7	DPP10
7	DBI
2	CNTNAP5
1	ATP5MC3
4	CHRNA1
2	WIPF1
5	MYO1B
3	TMEFF2
4	RAPGEF4
2	ITGA6
3	HECW2
3	ANKRD44
3	HSPD1
7	HSPE1
5	SPATS2L
3	SGO2
1	NDUFB3
1	KLHL41
3	CERS6
3	STK39
6	XIRP2
2	CSRNP3
2	RAPH1
2	FIGN
3	NRP2
7	EEF1B2
2	MAP2
5	BARD1
7	FN1
7	RPL37A
7	IGFBP2
1	TUBA4A
1	DES
7	EPHA4
3	DOCK10
2	TRABD2B
1	ATP5PB
3	TAGLN2
1	UQCRH
2	PIK3R3
3	NASP
2	KIRREL1
7	RPS8
3	GPSM2
2	FAM102B
2	VAV3
7	CDC20
3	NES
1	YBX1
6	PALMD
2	MACF1
1	NDUFS5
1	TPM3
7	RPS27
5	CNN3
4	SLC44A3
7	CDCA8
1	S100A1
1	S100A2
2	S100A4
1	S100A12
1	S100A9
2	BCAR3
3	FNBP1L
7	RPL5
3	S100A11
3	S100A10
4	TGFBR3
1	TMOD4
2	LRRC8D
6	CSMD2
6	H2AC20
1	HJV
7	HJURP
4	IQCA1
7	CCN1
2	DDAH1
5	DNAI3
7	COL6A3
7	GNG5
5	ADGRL2
4	IGSF3
3	ADGRL4
1	MPC2
3	AK5
4	SYT6
7	ST6GALNAC5
1	MGST3
7	NUF2
2	DDR2
3	NEGR1
2	OLFML2B
2	LRRC7
7	DEPDC1
6	WLS
3	SERBP1
2	LEPR
2	DNAJC6
4	ROR1
6	PLPP3
4	GLIS1
4	PODN
1	ATP5F1B
1	MYL6B
7	ZC3H10
3	PA2G4
3	ERBB3
7	RPS26
7	LUM
7	DCN
7	CD63
5	BTG1
2	NTN4
2	CFAP54
1	PPP1R1A
3	TMPO
1	SLC25A3
7	ATP5MC2
7	PFDN5
3	GAS2L3
2	IGFBP6
7	PARPBP
4	IGF1
3	HSP90B1
1	C5H12orf73
3	LIMA1
1	COX14
1	GPD1
3	RACGAP1
3	TUBA1A
7	TUBA1B
5	TIMP3
1	MB
2	MYH9
2	PCED1B
1	C1R
1	TPI1
7	CDCA3
3	PTMS
1	GAPDH
5	FGD4
2	BICD1
2	CD9
4	ADAMTS20
5	PRICKLE1
6	TMTC1
5	PDZRN4
3	CCND2
5	SLC2A13
5	PTPRR
3	BCAT1
5	SOX5
3	CPM
4	ST8SIA1
3	CACNA1C
5	GRIP1
7	HMGA2
3	SRGAP1
2	PPM1H
4	SLC16A7
7	LDHB
4	PDE3A
2	PLEKHA5
4	MGST1
2	EPS8
3	LGR5
3	GUCY2C
7	GRIN2B
6	TRHDE
4	EMP1
2	NAV3
7	LGALS1
1	YBX3
5	SYT1
2	MYF5
2	LIN7A
4	PPFIA2
3	RPL3
2	TMTC2
4	SLC6A15
1	ATF4
7	TSPAN19
1	ACO2
2	CSDC2
1	SMDT1
7	GTSE1
5	ASNS
7	RPA3
4	GLCCI1
4	ICA1
5	CADPS2
1	NDUFA4
1	NDUFA5
1	LMOD2
3	THSD7A
3	GPR37
5	DGKB
8	FLNC
4	AGMO
8	HDAC9
3	MEST
5	AKR1B1
5	CALD1
7	PTN
1	NDUFB2
1	MRPS33
7	IGF2BP3
7	DBF4
4	C4H7orf57
2	CDK14
5	CDK6
2	CALCR
3	GNG11
3	COL1A2
2	SGCE
3	PEG10
2	DYNC1I1
3	NCAPG2
4	VIPR2
5	SEMA3D
7	SEMA3A
3	SEMA3E
5	PCLO
6	CD36
2	FGL2
4	FBXL13
7	LHFPL3
3	LAMB1
4	CAV1
2	MDFIC
2	ELMO1
5	PDE1C
2	MTURN
2	CHN2
2	CREB5
2	JAZF1
1	CYCS
3	MPP6
2	TNS3
7	IGFBP3
2	IGFBP1
3	H2AZ2
3	PPIA
3	GLI3
7	POU6F2
7	KCND2
3	NDST3
7	NDST4
3	SHROOM3
5	ARSJ
2	FRAS1
5	ANTXR2
7	PRKG2
4	RASGEF1B
2	SCD5
4	GPAT3
2	ELOVL6
1	PLA2G12A
3	MCUB
7	RPL34
5	SPARCL1
4	DKK2
1	TACR3
7	CENPE
4	SLC2A9
2	SLC39A8
7	C1QTNF7
2	BST1
2	PROM1
7	H2AZ1
2	TSPAN5
2	RAP1GDS1
4	HTRA3
7	GRID2
5	CCSER1
7	SPP1
7	IBSP
3	NCAPG
5	SLIT2
3	TACC3
1	ATP5ME
4	PPARGC1A
5	PCDH7
3	NWD2
4	TBC1D1
7	RPL9
4	APBB2
7	UCHL1
4	KCTD8
7	GABRG1
3	GABRA2
4	LNX1
3	KIT
3	ADGRL3
6	TECRL
3	EPHA5
3	NAP1L1
1	CXCL3
3	PARM1
3	MARCHF1
6	MYOZ2
1	SYNPO2
1	ISCA1
2	DAPK1
5	FANCC
4	MLLT3
2	SLC24A2
7	RPS6
3	SH3GL2
2	CNTLN
4	BNC2
5	CENPP
3	OGN
2	FREM1
7	ROR2
3	PTPRD
7	CKS2
3	TMEFF1
6	PLPPR1
3	SMC2
5	KLF4
2	PGM5
4	APBA1
4	MAMDC2
2	EPB41L4B
2	PALM2
2	ANXA1
4	SVEP1
4	RORB
4	MUSK
2	LPAR1
1	TPM2
1	HINT2
3	GLIPR2
1	TOMM5
2	FRMPD1
7	TNC
2	COL15A1
3	SEC61B
2	ASTN2
6	LPL
2	LZTS1
3	LOXL2
2	GSN
7	RPS7
7	CDCA2
7	EBF2
2	GALNT7
7	HMGB2
3	NTRK2
7	PBK
3	CLU
1	NDUFB6
3	CHSY3
3	ADAMTS19
1	SLC27A6
3	FBN2
6	SLC12A2
2	MEGF10
2	PPP2R2B
3	LMNB1
5	DPYSL3
2	SNCAIP
4	ABLIM3
1	NDUFB7
3	PRR16
4	AFAP1L1
2	TNFAIP8
1	CD74
7	RPS14
1	SYNPO
7	IER2
5	ANXA6
1	RAD23A
3	CALR
7	PRDX2
5	JUNB
3	SPARC
2	COL5A3
2	ICAM1
3	EBF1
7	PTTG1
5	LDLR
7	SPC24
1	CCNG1
5	SEMA6A
1	CNN1
3	TENM2
7	RPS23
5	XRCC4
7	RACK1
1	IFI47
7	VCAN
4	EDIL3
1	ZNF358
1	CDC34
1	BSG
1	CFD
4	ADGRV1
1	ATP5F1D
1	NDUFS7
7	RPS15
1	UQCR11
2	KIAA0825
2	SLF1
4	MCTP1
1	UQCRQ
5	FSTL4
1	VDAC1
7	SKP1
4	SPOCK1
4	GFPT2
4	RASGEF1C
7	CDC25C
7	RPS28
2	LIX1
5	EGR1
5	ST8SIA4
4	NRG2
4	PRSS38
1	NDUFA13
1	NDUFA2
4	PCDHAC2
3	EFNA5
4	RFX2
1	NDUFA11
7	RPL36
1	MICOS13
7	UBA52
2	MAN2A1
3	ISYNA1
5	TMEM232
4	FGF1
3	UHRF1
2	CAMK4
3	JUND
1	FEM1A
3	ARHGAP26
1	NMRK2
1	CCDC124
7	RPL18A
7	LSM7
1	OAZ1
1	JSRP1
2	PDLIM4
2	NOTCH3
4	ATP6V1C2
4	HPCAL1
7	RRM2
3	MBOAT2
3	NRXN1
5	NRXN1.1
1	NDUFA8
2	SPTBN1
7	RPS27A
3	CCDC88A
4	CCDC85A
7	RPL35
3	HSPA5
3	PBX3
7	RPL12
1	AK1
5	SPTAN1
3	SET
3	TCF7L1
7	TMSB10
4	HMCN2
1	SUCLG1
4	AIF1L
2	CTNNA2
7	RPL7A
2	MYMK
5	COL5A1
2	WDPCP
1	MDH1
1	PHPT1
1	EDF1
1	FBXW5
2	PTGDS
7	TUBB4B
5	ANTXR1
5	GFPT1
7	BUB1
4	KCNIP3
3	DPYSL5
7	CENPA
1	COX5B
4	EFR3B
7	NPAS2
1	BOLA3
4	CYRIA
1	COX8B
2	LTBP1
4	CRIM1
3	SLC8A1
6	ARMC2
7	POPDC3
3	LIN28B
3	GRIK2
3	SIM1
3	MMS22L
2	KLHL32
3	EPHA7
4	BACH2
4	MRAP2
2	PTPRK
4	LAMA2
7	MOXD1
7	RPS12
1	SGK1
3	HEBP2
2	NHSL1
2	UTRN
2	SASH1
5	UST
3	AKAP12
2	RGS17
4	ADGRB3
5	PDE10A
3	RIMS1
3	EEF1A1
2	COL12A1
3	COX7A2
3	MEI4
7	TTK
5	SNAP91
4	TPD52L1
5	NKAIN2
3	FABP7
7	GJA1
5	MAN1A1
1	PLN
2	SLC35F1
7	VGLL2
1	FAM162B
1	RWDD1
6	HS3ST5
3	MARCKS
3	LAMA4
5	FYN
2	SLC16A10
5	ZFP36L1
4	KCNN2
4	RYR3
3	HMGCR
2	IQGAP2
5	SIPA1L1
2	LHFPL2
6	HOMER1
1	THBS4
3	FOS
2	GPR137C
5	SPG21
3	TMCO5B
3	FMN1
4	GREM1
3	ACTC1
4	MEGF11
2	MAP2K1
7	RPL4
1	SLIRP
2	MEIS2
3	NRXN3
3	NRXN3.1
4	THBS1
5	GPR176
2	CORO2B
7	BUB1B
5	CEP128
2	GLCE
2	TSHR
7	KIF23
7	KNL1
7	NUSAP1
2	THSD4
4	KCNK13
1	CALM1
7	ZNF106
7	RPS29
7	RPL36AL
2	NIN
3	GNG2
7	RTRAF
7	PCLAF
3	PPIB
1	TPM1
1	EMC9
1	B2M
1	MYH7
8	SLC7A8
5	ANXA2
7	CCNB2
4	LIPC
3	ALDH1A2
4	CGNL1
5	TCF12
8	NEDD4
4	PRTG
5	MCC
3	UNC13C
2	EPB41L4A
2	MYO5A
4	GLDN
2	CYP19A1
7	DUT
5	MYEF2
2	SEMA6D
4	BMP4
3	CDKN3
7	WDHD1
1	LGALS3
7	DLGAP5
5	PELI2
4	KCNH5
2	RHOJ
2	RAD51B
5	FAM124A
7	CKAP2
3	LHFPL6
4	FREM2
7	POSTN
4	SERTM1
2	DCLK1
2	STARD13
3	HSPH1
3	HMGB1
4	MTUS2
1	FLT1
2	RASL11A
7	RPL21
4	TNFRSF19
5	DACH1
2	KLF5
1	UCHL3
2	GPC5
3	GPC6
3	DIAPH3
3	PCDH17
4	HS6ST3
4	EPSTI1
4	ENOX1
5	FARP1
1	TPT1
7	ITGBL1
3	FAM155A
5	MYO16
2	COL4A1
7	MDK
5	SYT9
5	CKAP5
1	TAF10
1	NDUFS3
7	HBE1
1	HBB
2	PTPRJ
1	LAMTOR1
1	ANAPC15
3	GRIA4
2	PDE2A
1	SMTNL1
2	SERPING1
3	PDGFD
2	BIRC3
2	CEP126
4	CHRDL2
4	TRPC6
5	ARHGAP42
7	RPS3
2	CNTN5
2	MAML2
5	SESN3
1	CWC15
3	GUCY1A2
3	ELMOD1
1	SLN
1	CRYAB
1	HSPB2
7	ANO3
2	NCAM1
7	KIF18A
5	MPPED2
2	FXYD6
5	KIAA1549L
1	ATP5MG
4	EHF
7	RPS25
3	PAMR1
1	HMBS
2	LDLRAD3
3	HSPA8
2	GRAMD1B
6	ABCC8
7	RPS13
4	SPON1
8	MICAL2
4	GALNT18
4	SCUBE2
2	DENND2B
7	RPL27A
3	STK33
7	EIF3F
7	RPS21
6	CCDC3
3	CAMK1D
1	PSMA7
1	ATP5F1C
4	CDH4
4	ITIH5
8	PFKFB3
1	ATP5F1E
5	GNAS
1	NPEPL1
5	CASS4
6	NRP1
3	AURKA
4	PLXDC2
3	ID1
3	TPX2
5	PIP4K2A
5	GPR158
1	OPTN
1	PHYH
2	ITGA8
3	VIM
8	MRC1
7	MYL9
2	JCAD
2	PPP1R16B
7	FAM83D
3	PTPRT
2	SLC24A3
2	RIN2
7	CST3
1	DBNDD2
3	UBE2C
5	NET1
1	TNNC2
7	EYA2
8	ADARB2
4	PREX1
7	PCNA
4	PTGIS
4	TSHZ2
1	PFDN4
1	MRPS26
1	IDH3B
1	PPDPF
1	EEF1A2
5	PLCB1
5	PAK5
1	UQCRB
4	GDF6
1	MAF1
1	CYC1
7	RUNX1T1
7	EEF1D
2	MMP16
1	CA3
1	PTP4A3
7	RALYL
5	ENPP2
3	SQLE
4	MTSS1
1	NDUFB9
8	FBXO32
5	ATAD2.1
2	CEBPD
1	RGS20
7	RPS20
3	TOX
3	NKAIN3
5	CYP7B1
7	DNAJC5B
4	PREX2
4	C14H8orf34
6	SLCO5A1
3	MSC
2	KCNB2
7	RPL7
1	ELOC
4	PI15
7	STMN2
4	TPD52
7	RPL8
5	PAG1
1	FABP4
7	CCN3
5	CSMD3.1
6	ANGPT1
8	ABRA
2	ZFPM2
2	NCALD
1	MGC148714
4	NIPAL2
7	RPL30
2	MATN2
2	CPQ
2	TRAF5
2	PLXNA2
5	AKT3
5	PLD5
7	KMO
7	ASPM
4	RGS7
4	PRRX1
2	DNM3
1	PIGC
8	DHRS3
3	MYOG
8	MYBPH
3	NUCKS1
3	SRGAP2
3	KCNT2
3	BRINP3
4	ESRRG
1	CYB5R1
5	MARK1
7	RPL22
1	SHISA4
1	TNNI1
2	TNNT2
5	DISP1
7	H3-3A
3	EFHD2
2	RASAL2
3	RALGPS2
4	COLGALT2
4	NIBAN1
3	HMCN1
4	KCNK2
7	CENPF
4	PROX1
4	VASH2
7	ATF3
7	NENF
7	DTL
7	NEK2
7	CIT
7	RPL6
7	RPLP0
3	DYNLL1
1	ISCU
5	WSCD2
2	GRK3
1	UQCR10
1	CHCHD10
7	MIF
1	MRPL40
3	MSMO1
3	CPE
3	RANBP1
3	MND1
6	FBXW7
4	SH3D19
7	RPS3A
2	LRBA
2	DCLK2
2	HHIP
6	INPP4B
4	IL15
3	TBC1D9
2	MAML3
3	PCDH10
5	FAT4
3	PDGFC
7	ADGRD1
7	RAN
4	RIMBP2
4	TMEM132C
4	TMEM132B
3	KNTC1
1	MYL2
3	CUX2
1	HSPB3
3	PARP8
5	HCN1
5	FGF10
3	HMGCS1
2	PLCXD3
7	RPL37
3	RANBP3L
4	RAI14
5	C1QTNF3
4	ADAMTS12
3	CDH10
3	CDH12
7	BASP1
5	MYO10
4	ANKH
4	OTULINL
5	CTNND2
6	ANKRD33B
1	CMBL
2	SEMA5A
4	ADAMTS16
1	NDUFS6
5	SLIT3
4	KCNIP1
3	NPM1
3	RPL26L1
7	NSA2
5	ARHGEF28
7	BTF3
3	MAP1B
7	CCNB1
5	ADAMTS6
6	ZSWIM6
7	DEPDC1B
7	RPS17
6	HOMER2
3	HSP90AA1
3	CKB
1	ATP5MJ
7	CRABP1
1	COX5A
3	STXBP6
5	NOVA1
2	PRKD1
3	G2E3
5	NPAS3
1	CFL2
7	LRFN5
7	MIS18BP1
2	ATP10A
5	MAP1A
7	GABRG3
7	SERF2
2	ADAMTS17
3	FRMD5
1	NDUFB1
7	MCTP2
4	SV2B
2	AKAP13
4	NTRK3
1	GLRX5
3	FANCI
3	VRK1
7	PRC1
7	DLK1
1	COTL1
1	COX4I1
4	PIEZO1
7	RPL13
7	UBE2S
7	RPL28
1	TNNI3
1	TNNT1
7	SHCBP1
6	NETO2
7	RPS9
1	NDUFA3
7	MGC157368
3	PEG3
3	TOX3
7	RPS5
2	MT1A
4	GNAO1
7	RPS16
3	LTBP4
7	CDH8
7	CDH11
8	RRAD
1	NOL3
1	RABAC1
7	RPS19
2	APOE
1	CKM
2	KLC3
5	FOSB
3	VASP
7	SNRPD2
1	CALM3
2	ZNF536
3	SLC8A2
1	UQCRFS1
4	IL34
7	RPL18
1	SCN1B
1	FXYD1
7	FTL
1	HRC
1	COX6B1
7	RPL13A
7	RPS11
1	HSPB6
3	CNTNAP4
4	CDYL2
1	CMC2
1	POLR2I
1	COX7A1
3	KPNA2
2	METRNL
4	RASD1
4	ASIC2
7	NME2
4	MYO1D
1	PPP1R27
1	GCGR
7	COL1A1
3	ACTG1
1	NDUFAF8
3	IGF2BP1
1	ATP5MC1
4	ARHGAP23
1	CISD3
4	ABR
7	RPL23
4	LASP1
7	RPL19
2	PPP1R1B
1	TCAP
7	CA10
4	RAP1GAP2
7	TOP2A
7	ANKFN1
5	NOG
1	EIF1
7	PPM1E
3	BIRC5
3	BRIP1
7	RPL27
2	SEPTIN9
1	SPAG7
1	ENO3
7	PFN1
3	H3-3B
1	GABARAP
1	CTDNEP1
1	MIF4GD
3	JPT1
3	EIF4A1
1	ATP5PD
7	RPL38
7	RPL26
3	MYH10
4	ABCA6
2	NTN1
4	GAS7
3	MYH8
3	MYH3
3	HS3ST3A1
7	UBB
4	ABCA9
3	MYL4
1	PSMC5
2	TUBB6
1	ATP5F1A
2	RNF165
6	LOXHD1
7	RPL17
7	RAB27B
4	CDH20
4	BCL2
3	DOK6
7	CCDC102B
3	CDH7
7	ASXL3
2	GAREM1
6	DSG4
3	CDH2
3	CHST9
5	ZNF521
1	bta-mir-133a-2
2	COLEC12
5	YES1
7	NDC80
1	MYL12A
2	DLGAP1
2	EPB41L3
2	ARHGAP28
1	NDUFV2
3	PIEZO2
6	CACNA2D3
1	SELENOK
7	CACNA1D
1	MUSTN1
1	TNNC1
7	RPL29
1	PGAM2
5	VOPP1
7	SEC61G
2	RBMS3
8	GADL1
4	OSBPL10
3	CMTM8
2	ITGA9
3	CTDSPL
2	SCN5A
8	XIRP1
7	RPSA
7	RPL14
8	KLHL40
7	KIF15
1	EMC3
5	RAD18
1	CAV3
6	LMCD1
4	CHL1
3	CNTN3
5	GXYLT2
1	GPX1
1	NDUFAF3
4	FRMD4B
1	LMOD3
1	UQCRC1
7	TAFA1
7	TMA7
4	CATHL5
1	MYL3
4	ADAMTS9
2	PRICKLE2
3	SYNPR
5	CADPS
6	FHIT
7	RPL32
6	ACOX2
1	CNBP
7	H3C7
3	H1-4
8	H2AC6
7	H1-2
7	H3C3
7	H4C2
4	CARMIL1
4	RIPOR2
4	KIF6
2	DAAM2
1	APOBEC2
2	MBOAT1
3	DEK
5	TRERF1
4	RNF182
2	PHACTR1
1	TMEM14C
4	BMP6
1	ECI2
5	SLC29A1
3	HSP90AB1
6	SLC22A23
5	TUBB2B
1	SERPINB6
6	CLIC5
6	RCAN2
4	CYP39A1
4	TDRD6
5	TNFRSF21
3	CLIC1
7	TUBB
1	JSP.1
1	BOLA
2	H4C12
7	H2AC12
3	KHDRBS2
1	BMP5
4	HMGCLL1
7	RPS18
7	KIFC1
1	MNF1
7	RPS10
7	RPL10A
3	RPS4Y1
3	CDKN1A
5	ADAM12
2	PTPRE
7	MKI67
7	PCDH15
7	ACTA2
5	SLC16A12
4	PANK1
3	KIF20B
8	ANKRD1
7	KIF11
5	MYOF
7	CEP55
3	SLC25A6
1	PDLIM1
5	TLL2
6	ANKRD2
4	HPSE2
1	NDUFB8
1	ATP5MK
4	SORCS3
4	SORCS1
5	ADD3
8	NRAP
4	ABLIM1
4	ATRNL1
2	GFRA1
5	VWA5A
3	CDKN1C
3	IGF2
1	TNNT3
1	TNNI2
5	CDON
7	RPLP2
2	JAM3
4	OPCML
1	FTH1
3	AHNAK
1	EEF1G
1	UBXN1
3	COX8A
1	MACROD1
1	TRPT1
1	VEGFB
1	PYGM
7	FAU
3	CFL1
7	BANF1
5	PACS1
1	ACTN3
3	FAT3
1	POLD4
5	NOX4
3	CTSC
5	TMEM135
1	NDUFV1
1	DOC2G
1	NDUFS8
5	SYTL2
1	TMEM126A
1	MRPL21
4	DLG2
4	TENM4
7	SHANK2
4	GAB2
2	DBX1
4	NAV2
1	CSRP3
1	LDHA
1	FXYD4
4	BICC1
6	SLC16A9
7	CDK1
2	CABCOCO1
4	CDH23
1	ANAPC16
1	MYOZ1
1	VDAC2
7	RPS24
7	PLAC9
5	ADIRF
5	ARHGAP22
2	VSTM4
2	RASSF4
1	ACTA1
2	FMN2
4	C28H1orf198
2	DISC1
4	SIPA1L2
3	SLC35F3
5	GNG4
5	NID1
8	ASB5
4	VEGFC
5	TENM3
5	STOX2
1	SLC25A4
3	FAT1
5	TUSC3
3	DLC1
7	NRG1
7	NRG1.1
1	DUSP26
4	UNC5D
1	EIF4EBP1
1	LSM1
2	TACC1
8	TCIM
3	ZMAT4
1	VDAC3
1	SMIM19
3	CSGALNACT1
7	RPL15
1	TMEM159
1	UQCRC2
5	HS3ST2
1	NDUFAB1
3	PRKCB
1	ALDOA
1	MYLPF
1	MCRIP2
1	COX6A2
1	CHCHD2
1	NUPR2
1	SBDS
4	GALNT17
1	HAGH
1	FAHD1
1	RPL3L
1	NDUFB10
7	RPS2
5	ELN
7	ELOB
1	HCFC1R1
4	HIP1
1	MDH2
1	HSPB1
1	PAM16
6	ABAT
1	FIS1
1	ATP5MF
1	BRI3
7	RPS15A
3	ARL6IP1
7	ACTB
5	SDK1
