# Supplementary material for: Transcriptional and open chromatin analysis of bovine skeletal muscle development by single‐cell sequencing
Source: Cell Prolif. 2023 Mar 1;56(9):e13430. doi: 10.1111/cpr.13430 (PMC10472525; doi:10.1111/cpr.13430)
Supplement: Supplementary file 6 — TABLE S2. Supporting Information. [file CPR-56-e13430-s005.csv]

Cluster	GeneName
1	RCAN1
1	ITSN1
1	TP63
1	BCL6
1	SYNJ1
1	ABCC5
1	KLHL24
1	DCUN1D1
1	USP25
1	USP13
1	CAPN7
1	HACL1
1	PIK3CA
1	PLCL2
1	ZNF654
1	NSUN3
1	PPM1L
1	KPNA4
1	SCHIP1
1	MLF1
1	COX17
1	GMPS
1	MBNL1
1	UBXN7
1	SENP5
1	XRN1
1	TFDP2
1	SLC25A36
1	PPP2R3A
1	SH3BGR
1	LAS1L
1	RBM41
1	ATG4A
1	ATP1B4
1	CHM
1	RPS6KA3
1	OGT
1	PFKFB1
1	RRAGB
1	CAB39
1	TANK
1	MARCHF7
1	EPB41
1	NEB
1	CEP85
1	PNRC2
1	WDR33
1	IWS1
1	BIN1
1	R3HDM1
1	RAB3GAP1
1	CCDC93
1	PTPN4
1	LNPK
1	MAP3K20
1	CLK1
1	UBR3
1	KLHL41
1	MYL1
1	LANCL1
1	ERBB4
1	DES
1	SPEG
1	DCAF8
1	CASQ1
1	ATP1A2
1	LRRC41
1	SYPL2
1	PSMA5
1	SORT1
1	ST3GAL3
1	AMY2B
1	RNPC3
1	MEF2D
1	CCDC30
1	CDC14A
1	AGL
1	TRIT1
1	DPYD
1	TMOD4
1	GIGYF2
1	PRPF3
1	PKN2
1	TXNIP
1	RNF115
1	ZNHIT6
1	PDE4DIP
1	LRRFIP1
1	TBX15
1	MAN1A2
1	DNAJB4
1	NEXN
1	DCAF6
1	RCSD1
1	STYXL2
1	CAPZA1
1	RAP1A
1	PDE4B
1	PGM1
1	PATJ
1	FGGY
1	MYSM1
1	PRKAA2
1	TUT4
1	BTF3L4
1	NRDC
1	MRPL42
1	CRADD
1	VEZT
1	PPP1R1A
1	MYBPC1
1	HCFC2
1	NFYB
1	DIP2B
1	LARP4
1	CRY1
1	BTBD11
1	LARGE1
1	MB
1	RBFOX2
1	ANO6
1	TMEM117
1	ITPR2
1	BEST3
1	MDM2
1	ABCC9
1	MSRB3
1	XPOT
1	STAC3
1	BCL2L13
1	YBX3
1	ATF4
1	ADSL
1	ACO2
1	PARVB
1	LMOD2
1	WASL
1	FLNC
1	SNX13
1	AHCYL2
1	UBE2H
1	MKLN1
1	CNOT4
1	HIPK2
1	NDUFB2
1	BRAF
1	GRB10
1	CUL1
1	SMARCD3
1	PDK4
1	SLC25A13
1	RBM33
1	UBE3C
1	CACNA2D1
1	SEMA3C
1	NAMPT
1	ST7
1	CAPZA2
1	MET
1	PPP1R3A
1	DOCK4
1	IMMP2L
1	EEPD1
1	WIPF3
1	TAX1BP1
1	HIBADH
1	OGDH
1	CPED1
1	CAMK2D
1	SEC31A
1	AFF1
1	TET2
1	PDLIM5
1	UBE2K
1	ATP8A1
1	SCFD2
1	ANKRD17
1	G3BP2
1	ART3
1	SYNPO2
1	DENND4C
1	WNK2
1	MPDZ
1	AUH
1	SEMA4D
1	JAK2
1	TMEM38B
1	RAD23B
1	SMARCA2
1	TMEM245
1	KLF9
1	ZFAND5
1	ECPAS
1	TPM2
1	ZCCHC7
1	TMOD1
1	PPP3CC
1	PALLD
1	UBE2R2
1	MSRA
1	UBQLN1
1	PLAA
1	CEP120
1	PPARGC1B
1	SYNPO
1	DCTN4
1	SGCD
1	CCNG1
1	INSR
1	ZFYVE16
1	CKMT2
1	SSBP2
1	ATG10
1	CDC34
1	MEF2C
1	AFF4
1	UBE2B
1	ELL2
1	MYOT
1	LNPEP
1	HNRNPM
1	CYSTM1
1	FBXL17
1	FNIP1
1	TMEM38A
1	PREPL
1	SOCS5
1	PSME4
1	ACYP2
1	RTN4
1	PPP4R3B
1	ZBTB43
1	AK1
1	REEP1
1	IMMT
1	KCMF1
1	SUCLG1
1	MED27
1	UGP2
1	AAK1
1	PCYOX1
1	BABAM2
1	TRIM54
1	MAPRE3
1	TMEM131
1	DNMT3A
1	REV1
1	ATAD2B
1	YIPF4
1	LPIN1
1	GREB1
1	ATL2
1	SOS1
1	MAP4K3
1	PPM1B
1	AFG1L
1	PDSS2
1	ATG5
1	PNISR
1	RRAGD
1	PNRC1
1	EYA4
1	TXLNB
1	SHPRH
1	LATS1
1	ESR1
1	SCAF8
1	ARID1B
1	PRKN
1	FILIP1
1	BCKDHB
1	DOP1A
1	ECHDC1
1	RNF146
1	RNF217
1	REV3L
1	SLC8A3
1	PCNX1
1	CERT1
1	AGGF1
1	DPF3
1	NUMB
1	HOMER1
1	CMYA5
1	YLPM1
1	CDIN1
1	CAPN3
1	L2HGDH
1	PKM
1	NPTN
1	EIF3J
1	RNF111
1	SLTM
1	FAM214A
1	TRPM7
1	SAMD4A
1	MTHFD1
1	SPTB
1	MAX
1	N4BP2L2
1	N4BP2L1
1	FRY
1	SGCG
1	LMO7
1	DNAJC3
1	VWA8
1	TSC22D1.1
1	UBAC2
1	CLYBL
1	ANKRD10
1	PACSIN3
1	FNBP4
1	STIM1
1	NUP98
1	RAB6A
1	ACAD8
1	UVRAG
1	AMOTL1
1	CUL5
1	SIK2
1	CRYAB
1	USP28
1	ZBTB16
1	SIK3
1	IMMP1L
1	HIPK3
1	PDHX
1	TEAD1
1	CREM
1	PARD3
1	CSNK2A1
1	KIAA1217
1	NCOA6
1	DLGAP4
1	SVIL
1	TNNC2
1	ZMYND8
1	GPCPD1
1	ATRN
1	KIF16B
1	PTP4A3
1	TMEM65
1	FBXO32
1	PCMTD1
1	CHD7
1	ASPH
1	YTHDF3
1	STAU2
1	JPH1
1	TRPS1
1	UBR5
1	RCOR3
1	CNST
1	SMYD3
1	EFCAB2
1	DENND1B
1	ATP1B1
1	VPS13D
1	RERE
1	KCTD3
1	IGFN1
1	PPP1R12B
1	SPEN
1	CEP350
1	GLUL
1	C16H1orf21
1	PTPN14
1	HSPB8
1	HECTD4
1	RNF10
1	ACACB
1	MYO18B
1	MN1
1	EWSR1
1	MTMR3
1	TRIM2
1	FBXW7
1	FAM160A1
1	NR3C2
1	OTUD4
1	INPP4B
1	SETD7
1	MFSD8
1	RAPGEF2
1	FNIP2
1	SFSWAP
1	UBC
1	RILPL1
1	SBNO1
1	CLIP1
1	TMEM120B
1	ANAPC7
1	PPTC7
1	PLPP1
1	NDUFS4
1	GHR
1	RICTOR
1	WDR70
1	ZFR
1	RETREG1
1	ADCY2
1	FBXW11
1	DUSP1
1	CPEB4
1	PIK3R1
1	MAST4
1	PPWD1
1	ALPK3
1	FSD2
1	MARK3
1	HECTD1
1	RALGAPA1
1	PRPF39
1	UBE3A
1	MEF2A
1	LRRC28
1	ASB2
1	AGBL1
1	USP10
1	RYR1
1	ANKRD11
1	TCF25
1	CYLD
1	HNRNPL
1	ZFP36
1	CBFB
1	NFAT5
1	CKM
1	GARRE1
1	ZNRF1
1	TEX2
1	RFNG
1	PPP1R27
1	RPTOR
1	CORO6
1	SSH2
1	NXN
1	MSI2
1	DNAJC7
1	ZZEF1
1	BCAS3
1	UBE2G1
1	USP32
1	RABEP1
1	KIF1C
1	ENO3
1	SYNRG
1	MAP2K6
1	NDEL1
1	NCOR1
1	HELZ
1	DDX42
1	TXNL1
1	ALPK2
1	PIGN
1	FHOD3
1	MAPRE2
1	DTNA
1	MIB1
1	THOC1
1	MYOM1
1	PTPRM
1	VAPA
1	CACNA2D3
1	PGAM2
1	LANCL2
1	ARPP21
1	GOLGA4
1	NKTR
1	RBM5
1	RBM6
1	PDZRN3
1	DAG1
1	FOXP1
1	MITF
1	SLC25A20
1	PRKAR2A
1	LMOD3
1	SLC25A26
1	MAGI1
1	MAP4
1	LRRC2
1	FYCO1
1	TMCC1
1	RAF1
1	SLMAP
1	APOBEC2
1	RNF144B
1	UBR2
1	CAP2
1	RBM24
1	ATXN1
1	GMPR
1	FARS2
1	CLIC5
1	MLIP
1	BRD2
1	IP6K3
1	ILRUN
1	FKBP5
1	MAPK14
1	ANKRD1
1	CPEB3
1	SORBS1
1	GBF1
1	NEURL1
1	RBM20
1	NRAP
1	CACUL1
1	ATE1
1	TACC2
1	MACROD1
1	PYGM
1	KDM2A
1	PICALM
1	CREBZF
1	ANK3
1	RHOBTB1
1	CTNNA3
1	LRRTM3
1	MYPN
1	MICU1
1	MYOZ1
1	KAT6B
1	SAMD8
1	KCNMA1
1	LDB3
1	ACTA1
1	EGLN1
1	B3GALNT2
1	ACTN2
1	MCPH1
1	ACSL1
1	PDLIM3
1	ADAM9
1	KAT6A
1	SLC20A2
1	THRB
1	UBE2E2
1	EEF2K
1	NDUFAB1
1	ALDOA
1	MYLPF
1	LUC7L
1	TRIM72
1	NIPSNAP2
1	BAZ1B
1	CREBBP
1	ADCY9
1	SRL
1	RBFOX1
1	GSPT1
1	MRTFB
1	ABCC1
1	SMG1
2	SMIM11A
2	SCAF4
2	NDUFB5
2	SH3BP5
2	METTL6
2	TBC1D23
2	TOMM70
2	USF3
2	NAA50
2	TIMMDC1
2	POPDC2
2	MIX23
2	RNF7
2	SRPRB
2	PPP1R2
2	PLAAT1
2	DIAPH2
2	DDX3X
2	MID1IP1
2	SMS
2	PGK1
2	ASB11
2	FUNDC2
2	NDUFB11
2	USP11
2	IDH3G
2	MECP2
2	TCEA3
2	UBR4
2	ZC3H15
2	AGPS
2	FAM126B
2	TRAK2
2	WDFY1
2	ATPAF1
2	C3H1orf43
2	JTB
2	S100A2
2	MAP7D1
2	MRPL9
2	HJV
2	THAP4
2	RSBN1
2	RABGGTB
2	NDUFS2
2	WLS
2	TM2D1
2	FAF1
2	BAZ2A
2	COQ10A
2	NEDD1
2	APAF1
2	SP1
2	UTP20
2	GNPTAB
2	GPD1
2	CCNT1
2	IPO8
2	PPHLN1
2	STRAP
2	PEX26
2	TUBA8
2	EIF3L
2	C5H12orf29
2	SGSM3
2	ZC3H7B
2	SMDT1
2	PPP6R2
2	ZNF800
2	ZC3HC1
2	STMP1
2	UBN2
2	MRPS33
2	KRIT1
2	ABCF2
2	RHEB
2	SYPL1
2	IFRD1
2	ZNRF2
2	NUDCD3
2	COPS4
2	METAP1
2	PYURF
2	SMIM20
2	YIPF7
2	SLAIN2
2	BTC
2	TMA16
2	ISCA1
2	HABP4
2	SPTLC1
2	DNAJB5
2	HINT2
2	TOMM5
2	ERP44
2	INVS
2	XPO7
2	CLCN3
2	UBAP1
2	ACO1
2	ADRB2
2	RFX1
2	TNIP1
2	RAD23A
2	G3BP1
2	CLTB
2	RARS1
2	GAMT
2	PPP2CA
2	SAR1B
2	FAM174A
2	NDUFA13
2	NDUFA11
2	ELL
2	FEM1A
2	CCDC124
2	JSRP1
2	BRD4
2	RHOQ
2	NOL10
2	PSMB7
2	RANBP2
2	CHMP3
2	MRPL35
2	PTPA
2	MRPL33
2	RNF149
2	MRPL53
2	MEMO1
2	TTC27
2	ASCC3
2	FBXL4
2	UFL1
2	SRSF12
2	SYNCRIP
2	SGK1
2	KATNA1
2	LRP11
2	PPP1R14C
2	GTF2H5
2	SMOC2
2	MYO6
2	SLC22A16
2	COX16
2	WDR41
2	SERINC5
2	MAP2K1
2	TTBK2
2	RPS27L
2	EMC9
2	VPS13C
2	ABHD4
2	GTF2A2
2	LEO1
2	GABPB1
2	EID1
2	FERMT2
2	MPP5
2	LRCH1
2	LNX2
2	PSPC1
2	NAA16
2	TPP2
2	TMCO3
2	DGKZ
2	PSMC3
2	LAMTOR1
2	HSPB2
2	TIMM8B
2	DNAJC24
2	SLC37A4
2	API5
2	ARNTL
2	TMEM9B
2	PRKCQ
2	OTUD1
2	OPTN
2	MAP1LC3A
2	RPRD1B
2	TOP1
2	DBNDD2
2	PRNP
2	KCNB1
2	ATP9A
2	MRPS26
2	PLEKHF2
2	PLEC
2	RB1CC1
2	LYPLA1
2	MTFR1
2	TRIM55
2	EMC2
2	ANKRD46
2	POLR2K
2	DESI2
2	DHRS3
2	MTHFR
2	DSTYK
2	MAPKAPK2
2	GPR157
2	CYB5R1
2	RRP15
2	EPRS1
2	CCNL2
2	PLEKHM2
2	PRDX6
2	PXN
2	AP1B1
2	DGCR6L
2	USP38
2	RNF34
2	MAP3K1
2	OXCT1
2	NUP155
2	CMBL
2	TENT4A
2	CREBRF
2	MRPS27
2	EFL1
2	COA8
2	ADSS1
2	PSMA4
2	BAZ1A
2	DDX24
2	VPS35
2	SIAH1
2	TENT4B
2	EGLN2
2	CIAO2B
2	NOL3
2	DMAC2
2	SNTB2
2	PSMD7
2	IST1
2	CALM3
2	PDCD5
2	SCN1B
2	FXYD1
2	TMEM147
2	CMC2
2	PSMD12
2	MYO18A
2	CACNB1
2	PSMD3
2	METTL16
2	CUEDC1
2	VEZF1
2	PPM1D
2	SPAG7
2	KCNJ2
2	DHRS7C
2	SPECC1
2	AMZ2
2	PSMC5
2	RELCH
2	ZNF236
2	RIOK3
2	RAB12
2	UBE2D4
2	XIRP1
2	KLHL40
2	HHATL
2	CAV3
2	CISH
2	KLHL18
2	SETD2
2	DENND6A
2	GLO1
2	E2F3
2	RRP36
2	SRF
2	NOL7
2	WRNIP1
2	BAG2
2	PFDN6
2	CISD1
2	MGMT
2	TNKS2
2	NOC3L
2	COX15
2	SCD
2	PITX3
2	FAM160B1
2	TIAL1
2	TSSC4
2	PTDSS2
2	SDHAF2
2	UBXN1
2	TRPT1
2	NUDT22
2	VEGFB
2	DRAP1
2	NDUFV1
2	PPFIA1
2	TSG101
2	MRLN
2	ANAPC16
2	SLC7A2
2	RNF122
2	DUSP26
2	POLB
2	NR1D2
2	DCUN1D3
2	NSMCE1
2	KIF22
2	STUB1
2	SBDS
2	FAHD1
2	HCFC1R1
2	USP7
2	ZC3H7A
2	CYTH3
2	ZDHHC4
2	EIF3B
2	ATP8
2	ND6
3	MRPS6
3	P3H2
3	EIF4A2
3	SOD1
3	ETV5
3	C1H3orf70
3	CCT8
3	ATP5PF
3	RUNX1
3	DOP1B
3	CHODL
3	VGLL3
3	NAALADL2
3	KAT2B
3	ARL13B
3	KHDRBS1
3	TNIK
3	TMEM45A
3	RPL22L1
3	CBLB
3	IFT57
3	PHLDB2
3	TAGLN3
3	BOC
3	SMC4
3	DHX36
3	GOLGB1
3	MED12L
3	TSC22D2
3	HEG1
3	PLSCR4
3	SNX4
3	PLOD2
3	PCOLCE2
3	PAK2
3	GK5
3	AMOTL2
3	CDV3
3	APOD
3	HES1
3	MB21D2
3	ZC3H12B
3	BEX3
3	BEX2.1
3	ATP6AP2
3	NRK
3	KLHL13
3	TMEM47
3	CHRDL1
3	PAK3
3	CAPN6
3	PLS3
3	POLA1
3	RPS6KA6
3	EIF2S3
3	SH3BGRL
3	STK26
3	HS6ST2
3	GPC3
3	EIF1AX
3	REPS2
3	RBBP7
3	NONO
3	GPM6B
3	FRMPD4
3	DKC1
3	BCAP31
3	RBM3
3	FLNA
3	SMC1A
3	NPPC
3	DIS3L2
3	CHRNG
3	FNDC5
3	PKP4
3	PRPF40A
3	STAM2
3	TRNAU1AP
3	RCC1
3	PHACTR4
3	ATP5IF1
3	RPA2
3	CLIC4
3	SRRM1
3	HNRNPR
3	ECE1
3	HP1BP3
3	DDOST
3	TUBGCP5
3	CAMK2N1
3	PAX7
3	MSTN
3	ZEB2.1
3	GTDC1
3	NXPH2
3	DNAJC10
3	ITGA4
3	EPB41L5
3	HNRNPA3
3	ATP5MC3
3	GLS
3	WIPF1
3	MYO1B
3	CCDC150
3	HSPD1
3	HSPE1
3	RFTN2
3	SSB
3	PPIG
3	CERS6
3	STK39
3	TTC21B
3	RAPH1
3	FIGN
3	EEF1B2
3	IGFBP2
3	CUL3
3	SPATA6
3	NASP
3	PRDX1
3	GPSM2
3	VAV3
3	HDGF
3	SVBP
3	CCT3
3	S1PR1
3	ARHGEF2
3	PBXIP1
3	HEYL
3	NDUFS5
3	CNN3
3	ARHGAP29
3	S100A13
3	S100A4
3	BCAR3
3	FNBP1L
3	AGO3
3	TGFBR3
3	ZMYM6
3	ZNF326
3	MCL1
3	ANP32E
3	DGKD
3	LMO4
3	CCN1
3	NOTCH2
3	GNG5
3	ILKAP
3	IGSF3
3	GPR161
3	USP33
3	OLFML3
3	ST6GALNAC5
3	CTTNBP2NL
3	UAP1
3	ZRANB2
3	SRSF11
3	PFDN2
3	ITGB3BP
3	PODN
3	PA2G4
3	SARNP
3	CD63
3	BTG1
3	NTN4
3	SNRPF
3	CBX5
3	PFDN5
3	IGFBP6
3	TNS2
3	LIMA1
3	EIF3D
3	SCAF11
3	FGD4
3	DENND5B
3	ADAMTS20
3	CCND2
3	MED21
3	TM7SF3
3	TSPAN9
3	PTPRR
3	RAB3IP
3	BCAT1
3	CCT2
3	NUP107
3	ST8SIA1
3	MON2
3	SLC16A7
3	LRIG3
3	LDHB
3	PDE3A
3	PLEKHA5
3	MGST1
3	NAV3
3	LGALS1
3	MYF5
3	EP300
3	SREBF2
3	RPA3
3	UMAD1
3	GLCCI1
3	CALU
3	ITGB8
3	CPA5
3	AKR1B1
3	CALD1
3	CREB3L2
3	IGF2BP3
3	ZYX
3	TCAF1
3	TPK1
3	EZH2
3	C4H7orf57
3	CDK6
3	CALCR
3	GNG11
3	SGCE
3	PON2
3	SEM1
3	ESYT2
3	VIPR2
3	FGL2
3	KMT2E
3	COG5
3	LAMB1
3	CAV1
3	MDFIC
3	LSM5
3	PDE1C
3	CREB5
3	JAZF1
3	IGFBP3
3	LSM8
3	TSPAN12
3	SHROOM3
3	ARSJ
3	CCNI
3	BMP2K
3	ANTXR2
3	PITX2
3	ELOVL6
3	AIMP1
3	PPA2
3	CENPE
3	UBE2D3
3	RAB28
3	BOD1L1
3	C1QTNF7
3	H2AZ1
3	MRFAP1L1
3	EIF4E
3	TSPAN5
3	AFAP1
3	HTRA3
3	GRID2
3	PKD2
3	MFSD10
3	STIM2
3	KLF3
3	RFC1
3	N4BP2
3	CHIC2
3	RESTB
3	POLR2B
3	UBA6
3	NAP1L1
3	YTHDC1
3	MTHFD2L
3	PARM1
3	PDE5A
3	MLLT3
3	SLC24A2
3	CNTLN
3	CTSV
3	CENPP
3	FREM1
3	CKS2
3	SPIN1
3	SMC2
3	SLC44A1
3	RCL1
3	KLF4
3	RFX3
3	SMC5
3	PALM2
3	TXN
3	ANXA1
3	SVEP1
3	GNAQ
3	TLN1
3	GNG10
3	UGCG
3	POLE3
3	CLTA
3	ZNF618
3	COL15A1
3	CDK5RAP2
3	CCAR2
3	GSN
3	PXDN
3	NEK1
3	GALNT7
3	DNAJA1
3	DCAF12
3	KIF27
3	HINT1
3	MEGF10
3	LMNB1
3	ZNF608
3	ANXA6
3	PRDX2
3	JUNB
3	TRIR
3	UBL5
3	DNMT1
3	ADAM19
3	SLC44A2
3	SEMA6A
3	FGFR4
3	HNRNPAB
3	XRCC4
3	CIRBP
3	UQCR11
3	KIAA0825
3	SKP1
3	CDKN2AIPNL
3	DDX46
3	RHOBTB3
3	SPOCK1
3	RASGEF1C
3	NDUFA7
3	LIX1
3	CANX
3	EGR1
3	CHD1
3	RUFY1
3	SIL1
3	PAIP2
3	UBE2D2
3	ARF1
3	PURA
3	PRSS38
3	PPIP5K2
3	PCDHGC3
3	UBA52
3	PJA2
3	MAN2A1
3	CAMK4
3	NFIC
3	LSM7
3	OAZ1
3	KIF3A
3	RAD50
3	PDLIM4
3	TPM4
3	NOTCH3
3	HPCAL1
3	YWHAQ
3	NRXN1
3	GGTA1
3	CCDC88A
3	NR6A1
3	OLFML2A
3	HSPA5
3	SEPTIN10
3	PBX3
3	ST3GAL5
3	MAT2A
3	HMCN2
3	ABL1
3	NOTCH1
3	MYMK
3	XPO1
3	CCT4
3	WDPCP
3	EDF1
3	PTGDS
3	ZC3H6
3	PCBP1
3	TIA1
3	SNRPG
3	COX5B
3	TBC1D8
3	ITSN2
3	MAP4K4
3	SMC6
3	CYRIA
3	CEBPZ
3	SRSF7
3	ZFP36L2
3	THADA
3	MMS22L
3	CEP162
3	CYB5R4
3	MOXD1
3	AHI1
3	BCLAF1
3	CITED2
3	UST
3	GINM1
3	EZR
3	PDE10A
3	SMAP1
3	RIMS1
3	VGLL2
3	HDAC2
3	FYN
3	SLC16A10
3	NREP
3	NOP10
3	ERH
3	RYR3
3	RBM25
3	PSEN1
3	LHFPL2
3	FOS
3	SPG21
3	ACTC1
3	SNW1
3	SMAD3
3	SPRED1
3	THBS1
3	ANP32A
3	CEP128
3	GLCE
3	TSHR
3	RPLP1
3	MYO9A
3	SPATA7
3	NIN
3	RTRAF
3	PCLAF
3	NEDD8
3	USP3
3	PSME1
3	MRPL52
3	DAD1
3	APEX1
3	MINDY2
3	ADAM10
3	LIPC
3	TCF12
3	PRTG
3	MCC
3	APC
3	USP8
3	DUT
3	SEMA6D
3	BMP4
3	DAAM1
3	RHOJ
3	SYNE2
3	PPP1R36
3	FUT8
3	RAD51B
3	ITM2B
3	INTS6
3	CKAP2
3	LHFPL6
3	FREM2
3	EXOSC8
3	SERTM1
3	STARD13
3	HSPH1
3	UBL3
3	MTUS2
3	RPL21
3	USP12
3	MIPEP
3	MICU2
3	SAP18
3	KLF12
3	DIAPH3
3	ENOX1
3	FARP1
3	TPT1
3	COL4A1
3	MDK
3	C15H11orf49
3	SSRP1
3	SLC43A1
3	SERPING1
3	PDGFD
3	DTX4
3	CHRDL2
3	ARHGAP42
3	NCAM1
3	LGR4
3	MPPED2
3	EIF3M
3	FXYD6
3	CSTF3
3	PHLDB1
3	LDLRAD3
3	TBCEL
3	CD82
3	RRAS2
3	SPON1
3	PARVA
3	GALNT18
3	SCUBE2
3	DENND2B
3	EIF3F
3	PSMA7
3	CDH4
3	ITIH5
3	HM13
3	PIP4K2A
3	ROMO1
3	KIF5B
3	SCAND1
3	ZHX3
3	SLC24A3
3	RIN2
3	RALGAPA2
3	XRN2
3	CST3
3	NET1
3	KLF6
3	EYA2
3	PREX1
3	PTGIS
3	CBLN4
3	PPDPF
3	PLCB4
3	TASP1
3	SNRPB2
3	INTS8
3	EEF1D
3	RALYL
3	TATDN1
3	ATAD2
3	ATAD2.1
3	ZHX1
3	CEBPD
3	CYP7B1
3	ARFGEF1
3	PREX2
3	NCOA2
3	MSC
3	KCNB2
3	TPD52
3	ARHGAP39
3	PAG1
3	RAD21
3	ENY2
3	EIF3E
3	YWHAZ
3	RNF19A
3	MATN2
3	LAPTM4B
3	SDC2
3	PLXNA2
3	RGS7
3	KIFAP3
3	PPFIA4
3	MYOG
3	SNRPE
3	ELK4
3	GPATCH2
3	MARK1
3	CSRP1
3	TNNT2
3	PRXL2B
3	PARP1
3	RALGPS2
3	DHX9
3	HMCN1
3	PROX1
3	VASH2
3	NENF
3	PEBP1
3	FBXW8
3	COX6A1
3	GRK3
3	UQCR10
3	MIF
3	SNRPD3
3	SPECC1L
3	DGCR2
3	RANBP1
3	SH3D19
3	LRBA
3	SMAD1
3	TBC1D9
3	PGRMC2
3	ANKRD50
3	SPRY1
3	PDGFC
3	RAN
3	CDK2AP1
3	DIABLO
3	ARPC3
3	PARP8
3	SKP2
3	C1QTNF3
3	SUB1
3	MYO10
3	ANKH
3	DAP
3	RANBP17
3	NPM1
3	UBTD2
3	SH3PXD2B
3	RPL26L1
3	NSA2
3	BTF3
3	DYNC1H1
3	RPS17
3	HDGFL3
3	MORF4L1
3	KLC1
3	ATP5MJ
3	KLF13
3	SIVA1
3	BRF1
3	PCSK6
3	STXBP6
3	G2E3
3	NUBPL
3	ARHGAP5
3	NPAS3
3	LRFN5
3	SNRPN
3	FKBP3
3	MIS18BP1
3	GABRG3
3	PDIA3
3	HYPK
3	ADAMTS17
3	NDUFB1
3	RGMA
3	SV2B
3	VRK1
3	YY1
3	DLK1
3	COX4I1
3	PIEZO1
3	UBE2S
3	NDUFA3
3	MGC157368
3	PEG3
3	GNAO1
3	RPS16
3	FBL
3	DYNC1LI2
3	HNRNPUL1
3	BCAM
3	APOE
3	FOSB
3	SNRPD2
3	URI1
3	ZNF536
3	TSHZ3
3	ARHGAP35
3	EHD2
3	IL34
3	FTL
3	GABARAPL2
3	PRMT1
3	SMURF2
3	METRNL
3	RASD1
3	USP22
3	NME2
3	ALYREF
3	UTP6
3	SGCA
3	IGF2BP1
3	NLK
3	RPL23A
3	ABR
3	LASP1
3	TIMP2
3	TOP2A
3	SMARCE1
3	SEPTIN4
3	COA3
3	SEPTIN9
3	APPBP2
3	NBR1
3	GGNBP2
3	ACACA
3	EIF5A
3	MIF4GD
3	CHRNB1
3	JPT1
3	EIF4A1
3	ATP5PD
3	TTYH2
3	MYH10
3	ABCA6
3	TVP23B
3	ABCA9
3	PRKAR1A
3	TANC2
3	ATP5F1A
3	ZNF516
3	DOK6
3	CCDC102B
3	GALNT1
3	GAREM1
3	CHST9
3	SS18
3	SNRPD1
3	NDC80
3	ARHGAP28
3	PBRM1
3	MANF
3	SLC4A7
3	CTDSPL
3	EIF1B
3	ULK4
3	TRAK1
3	ITPR1
3	CNTN3
3	GXYLT2
3	LAMB2
3	FRMD4B
3	SMARCC1
3	ADAMTS9
3	PTPRG
3	VGLL4
3	H1-10
3	ABTB1
3	IL17RD
3	TOMM6
3	NUP153
3	DNPH1
3	MYLIP
3	GFOD1
3	PHACTR1
3	SLC29A1
3	PSMG4
3	TUBB2B
3	SUPT3H
3	RUNX2
3	ELOVL5
3	STK19
3	CLIC1
3	TUBB
3	PRIM2
3	ADAM12
3	PTPRE
3	MKI67
3	ACTA2
3	KIF20B
3	RBP4
3	SLC25A6
3	PGAM1
3	SLF2
3	SORCS3
3	SMC3
3	PDCD4
3	AFAP1L2
3	ATRNL1
3	GFRA1
3	FAM204A
3	EIF3A
3	INPP5F
3	ACADSB
3	FAM53B
3	CDON
3	SRPRA
3	POLR2L
3	JAM3
3	TMEM258
3	COX8A
3	FKBP2
3	TRMT112
3	RNASEH2C
3	BANF1
3	PACS1
3	TAF1D
3	TMEM135
3	GSTP1.1
3	SYTL2
3	TENM4
3	SHANK2
3	RET
3	BICC1
3	CABCOCO1
3	DDX21
3	VPS26A
3	TSPAN15
3	CHCHD1
3	ADIRF
3	VSTM4
3	RASSF4
3	RAB4A
3	C28H1orf198
3	DISC1
3	ARID4B
3	TENM3
3	FAT1
3	PCM1
3	MTMR7
3	TUSC3
3	WRN
3	FGFR1
3	CSGALNACT1
3	RPL15
3	PRKAR1B
3	RBBP6
3	EIF3CL
3	YPEL3
3	LMF1
3	CHCHD2
3	NDUFB10
3	RNPS1
3	HIP1
3	POR
3	FIS1
3	ATP5MF
3	XYLT1
3	MAD1L1
3	MICALL2
3	ND2
3	COX1
3	COX2
3	COX3
3	ND3
3	ND4L
3	ND5
3	CYTB
4	ATP5PO
4	NDUFV3
4	MASP1
4	U2AF1
4	GATD3A
4	HLCS
4	MFN1
4	GBE1
4	NCEH1
4	CRYBG3
4	PCNP
4	PHC3
4	GFM1
4	CCNL1
4	NDUFB4
4	RABL3
4	GTF2E1
4	FBXO40
4	GYG1
4	OSBPL11
4	FYTTD1
4	PCYT1A
4	SMCO1
4	PCCB
4	DNAJC13
4	ASB12
4	CYBB
4	TSC22D3
4	NDUFA1
4	LAMP2
4	AMOT
4	APOOL
4	OCRL
4	SAT1
4	MBTPS2
4	SMPX
4	CNKSR2
4	BCLAF3
4	COX7B
4	ARHGEF6
4	ABCB7
4	RLIM
4	PIR
4	UBA1
4	CDK16
4	ITGB6
4	AK2
4	PTP4A2
4	FABP3
4	YTHDF2
4	EYA3
4	MACO1
4	MYOM3
4	ALPL
4	NIPA2
4	PINK1
4	SDHB
4	EPC2
4	HSPB7
4	ITGAV
4	CCNT2
4	SESTD1
4	NFE2L2
4	SLC39A10
4	SLC25A12
4	TYW5
4	NDUFB3
4	XIRP2
4	NDUFS1
4	CNOT9
4	TUBA4A
4	ACSL3
4	RHBDD1
4	MFF
4	ATP5PB
4	NSUN4
4	MAST2
4	KDM4A
4	LRRC39
4	MFSD14A
4	NFYC
4	PALMD
4	UTP11
4	TPM3
4	S100A1
4	GABPB2
4	RPRD2
4	CA14
4	OTUD7B
4	DDAH1
4	RAMP1
4	NDUFA10
4	VTCN1
4	CSDE1
4	MPC2
4	ACADM
4	MGST3
4	SDHC
4	JUN
4	USP24
4	RNF11
4	ATP5F1B
4	CS
4	POC1B
4	GABARAPL1
4	ITGA7
4	NDUFA12
4	SLC25A3
4	EIF4B
4	C5H12orf73
4	ATF1
4	WASHC4
4	APPL2
4	POLR3B
4	TXN2
4	SLC38A2
4	LPCAT3
4	PHB2
4	TPI1
4	GAPDH
4	YAF2
4	CCDC91
4	STK38L
4	RASSF8
4	RAD52
4	ADIPOR2
4	ETNK1
4	R3HDM2
4	ETV6
4	SUN2
4	ACSS3
4	TOB2
4	NDUFA6
4	SAMM50
4	PPARA
4	NDUFA5
4	BZW2
4	HDAC9
4	CHCHD3
4	KDM7A
4	SSBP1
4	TOMM7
4	ASB4
4	CD36
4	DLD
4	EPDR1
4	CYCS
4	SUGCT
4	LIN54
4	ENPEP
4	NFKB1
4	TAPT1
4	KIAA0232
4	FAM13A
4	FAM193A
4	PPARGC1A
4	PI4K2B
4	RELL1
4	SGCB
4	USO1
4	NAF1
4	USP53
4	ERCC6L2
4	CAVIN4
4	PLGRKT
4	CDC37L1
4	VLDLR
4	ABHD17B
4	CARNMT1
4	TLE1
4	UNC13B
4	TRMT10B
4	SORBS3
4	SH3RF1
4	PPP2R2A
4	SMRP1
4	KIF13B
4	ELP3
4	NDUFB6
4	NDUFB7
4	CSNK1A1
4	GALNT10
4	RNF145
4	KEAP1
4	CLK4
4	ATP5F1D
4	NDUFS7
4	UQCRQ
4	HSPA4
4	VDAC1
4	CAST
4	SQSTM1
4	ANGPTL4
4	MAML1
4	HSPA9
4	TRIP10
4	NDUFA2
4	SAFB2
4	NMRK2
4	TIMM13
4	MRPL34
4	NDUFA8
4	GOLGA1
4	GAPVD1
4	MAPKAP1
4	SMYD1
4	ENDOG
4	MIGA2
4	PLPP7
4	UBAC1
4	MDH1
4	PHPT1
4	FBXW5
4	CLIP4
4	WDR43
4	STARD7
4	EIF2B4
4	KANSL3
4	RAB10
4	TMEM182
4	BOLA3
4	NBAS
4	PAIP2B
4	COX8B
4	ROCK2
4	LRPPRC
4	SNX3
4	PREP
4	USP45
4	COQ3
4	AKIRIN2
4	PDE7B
4	HIVEP2
4	SYNE1
4	SYNJ2
4	QKI
4	RPS6KA2
4	KCNQ5
4	IBTK
4	ME1
4	TRMT11
4	HS3ST5
4	POLK
4	DLST
4	PSMC6
4	STON2
4	FOXN3
4	ZNF106
4	UBR1
4	FRMD6
4	TLN2
4	HNRNPC
4	METTL17
4	PYGO1
4	CCPG1
4	ARPP19
4	AP4E1
4	PPM1A
4	SUCLA2
4	MRPS31
4	CDK8
4	XPO4
4	TBC1D4
4	IPO5
4	NDUFS3
4	ART1
4	ANAPC15
4	SMTNL1
4	P4HA3
4	PATL1
4	RNF169
4	DLAT
4	SDHD
4	ELP4
4	CAT
4	USP2
4	SCN3B
4	ZNF143
4	CDC123
4	ATP5F1C
4	VAPB
4	NRP1
4	ARHGAP21
4	PHYH
4	SNTA1
4	ITCH
4	MINDY3
4	STAM
4	MPP7
4	NAA20
4	SDC4
4	ARFGEF2
4	STAU1
4	B4GALT5
4	SLC9A8
4	CRLS1
4	DPM1
4	PANK2
4	PFDN4
4	DOK5
4	IDH3B
4	EEF1A2
4	UQCRB
[truncated: 1,677 more rows]
